# Supplementary material for: The impact of multi-level interventions on the second-wave SARS-CoV-2 transmission in China
Source: PLoS One. 2022 Sep 16;17(9):e0274590. doi: 10.1371/journal.pone.0274590 (PMC9481005; doi:10.1371/journal.pone.0274590)
Supplement: S2 File — (XLSX) [file pone.0274590.s002.xlsx]

## Sheet: shijiazhuang
date	type	cases
2021-01-01	confirmed from general population	0
2021-01-01	confirmed from the asymptomatic	0
2021-01-01	asymp	0
2021-01-01	imported	0
2021-01-02	confirmed from general population	1
2021-01-02	confirmed from the asymptomatic	0
2021-01-02	asymp	0
2021-01-02	imported	0
2021-01-03	confirmed from general population	2
2021-01-03	confirmed from the asymptomatic	0
2021-01-03	asymp	12
2021-01-03	imported	0
2021-01-04	confirmed from general population	11
2021-01-04	confirmed from the asymptomatic	0
2021-01-04	asymp	30
2021-01-04	imported	0
2021-01-05	confirmed from general population	19
2021-01-05	confirmed from the asymptomatic	0
2021-01-05	asymp	41
2021-01-05	imported	0
2021-01-06	confirmed from general population	50
2021-01-06	confirmed from the asymptomatic	0
2021-01-06	asymp	67
2021-01-06	imported	0
2021-01-07	confirmed from general population	31
2021-01-07	confirmed from the asymptomatic	0
2021-01-07	asymp	35
2021-01-07	imported	0
2021-01-08	confirmed from general population	14
2021-01-08	confirmed from the asymptomatic	0
2021-01-08	asymp	16
2021-01-08	imported	0
2021-01-09	confirmed from general population	17
2021-01-09	confirmed from the asymptomatic	27
2021-01-09	asymp	13
2021-01-09	imported	0
2021-01-10	confirmed from general population	50
2021-01-10	confirmed from the asymptomatic	27
2021-01-10	asymp	49
2021-01-10	imported	0
2021-01-11	confirmed from general population	37
2021-01-11	confirmed from the asymptomatic	2
2021-01-11	asymp	26
2021-01-11	imported	0
2021-01-12	confirmed from general population	57
2021-01-12	confirmed from the asymptomatic	27
2021-01-12	asymp	14
2021-01-12	imported	0
2021-01-13	confirmed from general population	66
2021-01-13	confirmed from the asymptomatic	9
2021-01-13	asymp	3
2021-01-13	imported	0
2021-01-14	confirmed from general population	79
2021-01-14	confirmed from the asymptomatic	5
2021-01-14	asymp	5
2021-01-14	imported	0
2021-01-15	confirmed from general population	76
2021-01-15	confirmed from the asymptomatic	7
2021-01-15	asymp	11
2021-01-15	imported	0
2021-01-16	confirmed from general population	52
2021-01-16	confirmed from the asymptomatic	13
2021-01-16	asymp	19
2021-01-16	imported	0
2021-01-17	confirmed from general population	25
2021-01-17	confirmed from the asymptomatic	27
2021-01-17	asymp	5
2021-01-17	imported	0
2021-01-18	confirmed from general population	22
2021-01-18	confirmed from the asymptomatic	13
2021-01-18	asymp	2
2021-01-18	imported	0
2021-01-19	confirmed from general population	9
2021-01-19	confirmed from the asymptomatic	4
2021-01-19	asymp	4
2021-01-19	imported	0
2021-01-20	confirmed from general population	15
2021-01-20	confirmed from the asymptomatic	5
2021-01-20	asymp	4
2021-01-20	imported	0
2021-01-21	confirmed from general population	6
2021-01-21	confirmed from the asymptomatic	9
2021-01-21	asymp	2
2021-01-21	imported	0
2021-01-22	confirmed from general population	10
2021-01-22	confirmed from the asymptomatic	1
2021-01-22	asymp	0
2021-01-22	imported	0
2021-01-23	confirmed from general population	6
2021-01-23	confirmed from the asymptomatic	11
2021-01-23	asymp	1
2021-01-23	imported	0
2021-01-24	confirmed from general population	5
2021-01-24	confirmed from the asymptomatic	2
2021-01-24	asymp	2
2021-01-24	imported	0
2021-01-25	confirmed from general population	3
2021-01-25	confirmed from the asymptomatic	2
2021-01-25	asymp	2
2021-01-25	imported	0
2021-01-26	confirmed from general population	5
2021-01-26	confirmed from the asymptomatic	0
2021-01-26	asymp	0
2021-01-26	imported	0
2021-01-27	confirmed from general population	2
2021-01-27	confirmed from the asymptomatic	0
2021-01-27	asymp	0
2021-01-27	imported	0
2021-01-28	confirmed from general population	1
2021-01-28	confirmed from the asymptomatic	0
2021-01-28	asymp	0
2021-01-28	imported	0
2021-01-29	confirmed from general population	1
2021-01-29	confirmed from the asymptomatic	0
2021-01-29	asymp	0
2021-01-29	imported	0
2021-01-30	confirmed from general population	1
2021-01-30	confirmed from the asymptomatic	0
2021-01-30	asymp	0
2021-01-30	imported	0
2021-01-31	confirmed from general population	1
2021-01-31	confirmed from the asymptomatic	0
2021-01-31	asymp	1
2021-01-31	imported	0
2021-02-01	confirmed from general population	0
2021-02-01	confirmed from the asymptomatic	0
2021-02-01	asymp	0
2021-02-01	imported	0
2021-02-02	confirmed from general population	1
2021-02-02	confirmed from the asymptomatic	0
2021-02-02	asymp	0
2021-02-02	imported	0
2021-02-03	confirmed from general population	2
2021-02-03	confirmed from the asymptomatic	0
2021-02-03	asymp	0
2021-02-03	imported	0
2021-02-04	confirmed from general population	0
2021-02-04	confirmed from the asymptomatic	0
2021-02-04	asymp	0
2021-02-04	imported	0
2021-02-05	confirmed from general population	0
2021-02-05	confirmed from the asymptomatic	0
2021-02-05	asymp	0
2021-02-05	imported	0
2021-02-06	confirmed from general population	0
2021-02-06	confirmed from the asymptomatic	0
2021-02-06	asymp	1
2021-02-06	imported	0
2021-02-07	confirmed from general population	0
2021-02-07	confirmed from the asymptomatic	0
2021-02-07	asymp	0
2021-02-07	imported	0
2021-02-08	confirmed from general population	0
2021-02-08	confirmed from the asymptomatic	0
2021-02-08	asymp	0
2021-02-08	imported	0
2021-02-09	confirmed from general population	0
2021-02-09	confirmed from the asymptomatic	0
2021-02-09	asymp	0
2021-02-09	imported	0
2021-02-10	confirmed from general population	0
2021-02-10	confirmed from the asymptomatic	0
2021-02-10	asymp	0
2021-02-10	imported	0
2021-02-11	confirmed from general population	0
2021-02-11	confirmed from the asymptomatic	0
2021-02-11	asymp	0
2021-02-11	imported	0
2021-02-12	confirmed from general population	0
2021-02-12	confirmed from the asymptomatic	0
2021-02-12	asymp	0
2021-02-12	imported	0
2021-02-13	confirmed from general population	0
2021-02-13	confirmed from the asymptomatic	0
2021-02-13	asymp	0
2021-02-13	imported	0
2021-02-14	confirmed from general population	1
2021-02-14	confirmed from the asymptomatic	0
2021-02-14	asymp	0
2021-02-14	imported	0
2021-02-15	confirmed from general population	0
2021-02-15	confirmed from the asymptomatic	0
2021-02-15	asymp	0
2021-02-15	imported	0
2021-02-16	confirmed from general population	0
2021-02-16	confirmed from the asymptomatic	0
2021-02-16	asymp	0
2021-02-16	imported	0
2021-02-17	confirmed from general population	0
2021-02-17	confirmed from the asymptomatic	0
2021-02-17	asymp	0
2021-02-17	imported	0
2021-02-18	confirmed from general population	0
2021-02-18	confirmed from the asymptomatic	0
2021-02-18	asymp	0
2021-02-18	imported	0
2021-02-19	confirmed from general population	0
2021-02-19	confirmed from the asymptomatic	0
2021-02-19	asymp	0
2021-02-19	imported	0
2021-02-20	confirmed from general population	0
2021-02-20	confirmed from the asymptomatic	0
2021-02-20	asymp	0
2021-02-20	imported	0

## Sheet: haerbin
date	type	cases
2021-01-01	confirmed from general population	0
2021-01-01	confirmed from the asymptomatic	0
2021-01-01	asymp	0
2021-01-01	imported	0
2021-01-02	confirmed from general population	0
2021-01-02	confirmed from the asymptomatic	0
2021-01-02	asymp	0
2021-01-02	imported	0
2021-01-03	confirmed from general population	0
2021-01-03	confirmed from the asymptomatic	0
2021-01-03	asymp	0
2021-01-03	imported	0
2021-01-04	confirmed from general population	0
2021-01-04	confirmed from the asymptomatic	0
2021-01-04	asymp	0
2021-01-04	imported	0
2021-01-05	confirmed from general population	0
2021-01-05	confirmed from the asymptomatic	0
2021-01-05	asymp	0
2021-01-05	imported	0
2021-01-06	confirmed from general population	0
2021-01-06	confirmed from the asymptomatic	0
2021-01-06	asymp	0
2021-01-06	imported	0
2021-01-07	confirmed from general population	0
2021-01-07	confirmed from the asymptomatic	0
2021-01-07	asymp	0
2021-01-07	imported	0
2021-01-08	confirmed from general population	0
2021-01-08	confirmed from the asymptomatic	0
2021-01-08	asymp	0
2021-01-08	imported	0
2021-01-09	confirmed from general population	0
2021-01-09	confirmed from the asymptomatic	0
2021-01-09	asymp	0
2021-01-09	imported	0
2021-01-10	confirmed from general population	0
2021-01-10	confirmed from the asymptomatic	0
2021-01-10	asymp	0
2021-01-10	imported	0
2021-01-11	confirmed from general population	0
2021-01-11	confirmed from the asymptomatic	0
2021-01-11	asymp	0
2021-01-11	imported	0
2021-01-12	confirmed from general population	3
2021-01-12	confirmed from the asymptomatic	0
2021-01-12	asymp	0
2021-01-12	imported	3
2021-01-13	confirmed from general population	2
2021-01-13	confirmed from the asymptomatic	0
2021-01-13	asymp	0
2021-01-13	imported	2
2021-01-14	confirmed from general population	0
2021-01-14	confirmed from the asymptomatic	0
2021-01-14	asymp	0
2021-01-14	imported	0
2021-01-15	confirmed from general population	0
2021-01-15	confirmed from the asymptomatic	0
2021-01-15	asymp	1
2021-01-15	imported	0
2021-01-16	confirmed from general population	0
2021-01-16	confirmed from the asymptomatic	0
2021-01-16	asymp	0
2021-01-16	imported	0
2021-01-17	confirmed from general population	0
2021-01-17	confirmed from the asymptomatic	0
2021-01-17	asymp	2
2021-01-17	imported	1
2021-01-18	confirmed from general population	0
2021-01-18	confirmed from the asymptomatic	0
2021-01-18	asymp	12
2021-01-18	imported	0
2021-01-19	confirmed from general population	0
2021-01-19	confirmed from the asymptomatic	0
2021-01-19	asymp	4
2021-01-19	imported	0
2021-01-20	confirmed from general population	1
2021-01-20	confirmed from the asymptomatic	0
2021-01-20	asymp	21
2021-01-20	imported	2
2021-01-21	confirmed from general population	10
2021-01-21	confirmed from the asymptomatic	0
2021-01-21	asymp	31
2021-01-21	imported	0
2021-01-22	confirmed from general population	7
2021-01-22	confirmed from the asymptomatic	2
2021-01-22	asymp	5
2021-01-22	imported	0
2021-01-23	confirmed from general population	3
2021-01-23	confirmed from the asymptomatic	0
2021-01-23	asymp	26
2021-01-23	imported	0
2021-01-24	confirmed from general population	7
2021-01-24	confirmed from the asymptomatic	11
2021-01-24	asymp	18
2021-01-24	imported	0
2021-01-25	confirmed from general population	12
2021-01-25	confirmed from the asymptomatic	8
2021-01-25	asymp	17
2021-01-25	imported	0
2021-01-26	confirmed from general population	12
2021-01-26	confirmed from the asymptomatic	0
2021-01-26	asymp	8
2021-01-26	imported	0
2021-01-27	confirmed from general population	11
2021-01-27	confirmed from the asymptomatic	0
2021-01-27	asymp	0
2021-01-27	imported	0
2021-01-28	confirmed from general population	8
2021-01-28	confirmed from the asymptomatic	1
2021-01-28	asymp	6
2021-01-28	imported	0
2021-01-29	confirmed from general population	16
2021-01-29	confirmed from the asymptomatic	1
2021-01-29	asymp	5
2021-01-29	imported	0
2021-01-30	confirmed from general population	5
2021-01-30	confirmed from the asymptomatic	0
2021-01-30	asymp	3
2021-01-30	imported	0
2021-01-31	confirmed from general population	13
2021-01-31	confirmed from the asymptomatic	0
2021-01-31	asymp	3
2021-01-31	imported	0
2021-02-01	confirmed from general population	4
2021-02-01	confirmed from the asymptomatic	2
2021-02-01	asymp	3
2021-02-01	imported	0
2021-02-02	confirmed from general population	4
2021-02-02	confirmed from the asymptomatic	0
2021-02-02	asymp	3
2021-02-02	imported	0
2021-02-03	confirmed from general population	1
2021-02-03	confirmed from the asymptomatic	0
2021-02-03	asymp	0
2021-02-03	imported	0
2021-02-04	confirmed from general population	1
2021-02-04	confirmed from the asymptomatic	1
2021-02-04	asymp	2
2021-02-04	imported	0
2021-02-05	confirmed from general population	0
2021-02-05	confirmed from the asymptomatic	0
2021-02-05	asymp	0
2021-02-05	imported	0
2021-02-06	confirmed from general population	0
2021-02-06	confirmed from the asymptomatic	0
2021-02-06	asymp	0
2021-02-06	imported	0
2021-02-07	confirmed from general population	0
2021-02-07	confirmed from the asymptomatic	0
2021-02-07	asymp	0
2021-02-07	imported	0
2021-02-08	confirmed from general population	0
2021-02-08	confirmed from the asymptomatic	0
2021-02-08	asymp	1
2021-02-08	imported	0
2021-02-09	confirmed from general population	0
2021-02-09	confirmed from the asymptomatic	0
2021-02-09	asymp	0
2021-02-09	imported	0
2021-02-10	confirmed from general population	0
2021-02-10	confirmed from the asymptomatic	0
2021-02-10	asymp	0
2021-02-10	imported	0
2021-02-11	confirmed from general population	0
2021-02-11	confirmed from the asymptomatic	0
2021-02-11	asymp	0
2021-02-11	imported	0
2021-02-12	confirmed from general population	0
2021-02-12	confirmed from the asymptomatic	0
2021-02-12	asymp	0
2021-02-12	imported	0
2021-02-13	confirmed from general population	0
2021-02-13	confirmed from the asymptomatic	0
2021-02-13	asymp	0
2021-02-13	imported	0
2021-02-14	confirmed from general population	0
2021-02-14	confirmed from the asymptomatic	0
2021-02-14	asymp	0
2021-02-14	imported	0
2021-02-15	confirmed from general population	0
2021-02-15	confirmed from the asymptomatic	0
2021-02-15	asymp	0
2021-02-15	imported	0
2021-02-16	confirmed from general population	0
2021-02-16	confirmed from the asymptomatic	0
2021-02-16	asymp	0
2021-02-16	imported	0
2021-02-17	confirmed from general population	0
2021-02-17	confirmed from the asymptomatic	0
2021-02-17	asymp	0
2021-02-17	imported	0
2021-02-18	confirmed from general population	0
2021-02-18	confirmed from the asymptomatic	0
2021-02-18	asymp	0
2021-02-18	imported	0
2021-02-19	confirmed from general population	0
2021-02-19	confirmed from the asymptomatic	0
2021-02-19	asymp	0
2021-02-19	imported	0
2021-02-20	confirmed from general population	0
2021-02-20	confirmed from the asymptomatic	0
2021-02-20	asymp	0
2021-02-20	imported	0

## Sheet: suihua
date	type	cases
2021-01-01	confirmed from general population	0
2021-01-01	confirmed from the asymptomatic	0
2021-01-01	asymp	0
2021-01-01	imported	0
2021-01-02	confirmed from general population	0
2021-01-02	confirmed from the asymptomatic	0
2021-01-02	asymp	0
2021-01-02	imported	0
2021-01-03	confirmed from general population	0
2021-01-03	confirmed from the asymptomatic	0
2021-01-03	asymp	0
2021-01-03	imported	0
2021-01-04	confirmed from general population	0
2021-01-04	confirmed from the asymptomatic	0
2021-01-04	asymp	0
2021-01-04	imported	0
2021-01-05	confirmed from general population	0
2021-01-05	confirmed from the asymptomatic	0
2021-01-05	asymp	0
2021-01-05	imported	0
2021-01-06	confirmed from general population	0
2021-01-06	confirmed from the asymptomatic	0
2021-01-06	asymp	0
2021-01-06	imported	0
2021-01-07	confirmed from general population	0
2021-01-07	confirmed from the asymptomatic	0
2021-01-07	asymp	0
2021-01-07	imported	0
2021-01-08	confirmed from general population	0
2021-01-08	confirmed from the asymptomatic	0
2021-01-08	asymp	0
2021-01-08	imported	0
2021-01-09	confirmed from general population	0
2021-01-09	confirmed from the asymptomatic	0
2021-01-09	asymp	0
2021-01-09	imported	0
2021-01-10	confirmed from general population	0
2021-01-10	confirmed from the asymptomatic	0
2021-01-10	asymp	8
2021-01-10	imported	0
2021-01-11	confirmed from general population	0
2021-01-11	confirmed from the asymptomatic	1
2021-01-11	asymp	0
2021-01-11	imported	0
2021-01-12	confirmed from general population	0
2021-01-12	confirmed from the asymptomatic	13
2021-01-12	asymp	4
2021-01-12	imported	0
2021-01-13	confirmed from general population	39
2021-01-13	confirmed from the asymptomatic	2
2021-01-13	asymp	60
2021-01-13	imported	0
2021-01-14	confirmed from general population	30
2021-01-14	confirmed from the asymptomatic	13
2021-01-14	asymp	26
2021-01-14	imported	0
2021-01-15	confirmed from general population	16
2021-01-15	confirmed from the asymptomatic	7
2021-01-15	asymp	29
2021-01-15	imported	0
2021-01-16	confirmed from general population	5
2021-01-16	confirmed from the asymptomatic	6
2021-01-16	asymp	16
2021-01-16	imported	0
2021-01-17	confirmed from general population	6
2021-01-17	confirmed from the asymptomatic	1
2021-01-17	asymp	76
2021-01-17	imported	0
2021-01-18	confirmed from general population	17
2021-01-18	confirmed from the asymptomatic	9
2021-01-18	asymp	30
2021-01-18	imported	0
2021-01-19	confirmed from general population	15
2021-01-19	confirmed from the asymptomatic	1
2021-01-19	asymp	22
2021-01-19	imported	0
2021-01-20	confirmed from general population	48
2021-01-20	confirmed from the asymptomatic	19
2021-01-20	asymp	59
2021-01-20	imported	0
2021-01-21	confirmed from general population	28
2021-01-21	confirmed from the asymptomatic	8
2021-01-21	asymp	55
2021-01-21	imported	0
2021-01-22	confirmed from general population	20
2021-01-22	confirmed from the asymptomatic	27
2021-01-22	asymp	32
2021-01-22	imported	0
2021-01-23	confirmed from general population	26
2021-01-23	confirmed from the asymptomatic	0
2021-01-23	asymp	25
2021-01-23	imported	0
2021-01-24	confirmed from general population	11
2021-01-24	confirmed from the asymptomatic	6
2021-01-24	asymp	2
2021-01-24	imported	0
2021-01-25	confirmed from general population	16
2021-01-25	confirmed from the asymptomatic	17
2021-01-25	asymp	7
2021-01-25	imported	0
2021-01-26	confirmed from general population	17
2021-01-26	confirmed from the asymptomatic	0
2021-01-26	asymp	20
2021-01-26	imported	0
2021-01-27	confirmed from general population	12
2021-01-27	confirmed from the asymptomatic	5
2021-01-27	asymp	0
2021-01-27	imported	0
2021-01-28	confirmed from general population	12
2021-01-28	confirmed from the asymptomatic	0
2021-01-28	asymp	10
2021-01-28	imported	0
2021-01-29	confirmed from general population	10
2021-01-29	confirmed from the asymptomatic	0
2021-01-29	asymp	1
2021-01-29	imported	0
2021-01-30	confirmed from general population	4
2021-01-30	confirmed from the asymptomatic	0
2021-01-30	asymp	1
2021-01-30	imported	0
2021-01-31	confirmed from general population	9
2021-01-31	confirmed from the asymptomatic	0
2021-01-31	asymp	6
2021-01-31	imported	0
2021-02-01	confirmed from general population	2
2021-02-01	confirmed from the asymptomatic	0
2021-02-01	asymp	1
2021-02-01	imported	0
2021-02-02	confirmed from general population	2
2021-02-02	confirmed from the asymptomatic	0
2021-02-02	asymp	0
2021-02-02	imported	0
2021-02-03	confirmed from general population	3
2021-02-03	confirmed from the asymptomatic	0
2021-02-03	asymp	1
2021-02-03	imported	0
2021-02-04	confirmed from general population	2
2021-02-04	confirmed from the asymptomatic	1
2021-02-04	asymp	1
2021-02-04	imported	0
2021-02-05	confirmed from general population	2
2021-02-05	confirmed from the asymptomatic	1
2021-02-05	asymp	0
2021-02-05	imported	0
2021-02-06	confirmed from general population	0
2021-02-06	confirmed from the asymptomatic	0
2021-02-06	asymp	0
2021-02-06	imported	0
2021-02-07	confirmed from general population	0
2021-02-07	confirmed from the asymptomatic	0
2021-02-07	asymp	0
2021-02-07	imported	0
2021-02-08	confirmed from general population	0
2021-02-08	confirmed from the asymptomatic	0
2021-02-08	asymp	0
2021-02-08	imported	0
2021-02-09	confirmed from general population	0
2021-02-09	confirmed from the asymptomatic	0
2021-02-09	asymp	0
2021-02-09	imported	0
2021-02-10	confirmed from general population	0
2021-02-10	confirmed from the asymptomatic	0
2021-02-10	asymp	0
2021-02-10	imported	0
2021-02-11	confirmed from general population	0
2021-02-11	confirmed from the asymptomatic	0
2021-02-11	asymp	0
2021-02-11	imported	0
2021-02-12	confirmed from general population	0
2021-02-12	confirmed from the asymptomatic	0
2021-02-12	asymp	0
2021-02-12	imported	0
2021-02-13	confirmed from general population	0
2021-02-13	confirmed from the asymptomatic	0
2021-02-13	asymp	0
2021-02-13	imported	0
2021-02-14	confirmed from general population	0
2021-02-14	confirmed from the asymptomatic	0
2021-02-14	asymp	0
2021-02-14	imported	0
2021-02-15	confirmed from general population	0
2021-02-15	confirmed from the asymptomatic	0
2021-02-15	asymp	0
2021-02-15	imported	0
2021-02-16	confirmed from general population	0
2021-02-16	confirmed from the asymptomatic	0
2021-02-16	asymp	0
2021-02-16	imported	0
2021-02-17	confirmed from general population	0
2021-02-17	confirmed from the asymptomatic	0
2021-02-17	asymp	0
2021-02-17	imported	0
2021-02-18	confirmed from general population	0
2021-02-18	confirmed from the asymptomatic	0
2021-02-18	asymp	0
2021-02-18	imported	0
2021-02-19	confirmed from general population	0
2021-02-19	confirmed from the asymptomatic	0
2021-02-19	asymp	0
2021-02-19	imported	0
2021-02-20	confirmed from general population	0
2021-02-20	confirmed from the asymptomatic	0
2021-02-20	asymp	0
2021-02-20	imported	0

## Sheet: changchun
date	type	cases
2021-01-01	confirmed from general population	0
2021-01-01	confirmed from the asymptomatic	0
2021-01-01	asymp	0
2021-01-01	imported	0
2021-01-02	confirmed from general population	0
2021-01-02	confirmed from the asymptomatic	0
2021-01-02	asymp	0
2021-01-02	imported	0
2021-01-03	confirmed from general population	0
2021-01-03	confirmed from the asymptomatic	0
2021-01-03	asymp	0
2021-01-03	imported	0
2021-01-04	confirmed from general population	0
2021-01-04	confirmed from the asymptomatic	0
2021-01-04	asymp	0
2021-01-04	imported	0
2021-01-05	confirmed from general population	0
2021-01-05	confirmed from the asymptomatic	0
2021-01-05	asymp	0
2021-01-05	imported	0
2021-01-06	confirmed from general population	0
2021-01-06	confirmed from the asymptomatic	0
2021-01-06	asymp	0
2021-01-06	imported	0
2021-01-07	confirmed from general population	0
2021-01-07	confirmed from the asymptomatic	0
2021-01-07	asymp	0
2021-01-07	imported	0
2021-01-08	confirmed from general population	0
2021-01-08	confirmed from the asymptomatic	0
2021-01-08	asymp	0
2021-01-08	imported	0
2021-01-09	confirmed from general population	0
2021-01-09	confirmed from the asymptomatic	0
2021-01-09	asymp	0
2021-01-09	imported	0
2021-01-10	confirmed from general population	0
2021-01-10	confirmed from the asymptomatic	0
2021-01-10	asymp	0
2021-01-10	imported	0
2021-01-11	confirmed from general population	0
2021-01-11	confirmed from the asymptomatic	0
2021-01-11	asymp	7
2021-01-11	imported	2
2021-01-12	confirmed from general population	0
2021-01-12	confirmed from the asymptomatic	0
2021-01-12	asymp	2
2021-01-12	imported	0
2021-01-13	confirmed from general population	0
2021-01-13	confirmed from the asymptomatic	0
2021-01-13	asymp	0
2021-01-13	imported	0
2021-01-14	confirmed from general population	0
2021-01-14	confirmed from the asymptomatic	0
2021-01-14	asymp	6
2021-01-14	imported	0
2021-01-15	confirmed from general population	0
2021-01-15	confirmed from the asymptomatic	0
2021-01-15	asymp	13
2021-01-15	imported	0
2021-01-16	confirmed from general population	0
2021-01-16	confirmed from the asymptomatic	3
2021-01-16	asymp	0
2021-01-16	imported	0
2021-01-17	confirmed from general population	0
2021-01-17	confirmed from the asymptomatic	13
2021-01-17	asymp	0
2021-01-17	imported	7
2021-01-18	confirmed from general population	6
2021-01-18	confirmed from the asymptomatic	3
2021-01-18	asymp	10
2021-01-18	imported	0
2021-01-19	confirmed from general population	2
2021-01-19	confirmed from the asymptomatic	8
2021-01-19	asymp	0
2021-01-19	imported	0
2021-01-20	confirmed from general population	0
2021-01-20	confirmed from the asymptomatic	2
2021-01-20	asymp	0
2021-01-20	imported	0
2021-01-21	confirmed from general population	10
2021-01-21	confirmed from the asymptomatic	0
2021-01-21	asymp	2
2021-01-21	imported	0
2021-01-22	confirmed from general population	7
2021-01-22	confirmed from the asymptomatic	0
2021-01-22	asymp	3
2021-01-22	imported	0
2021-01-23	confirmed from general population	3
2021-01-23	confirmed from the asymptomatic	5
2021-01-23	asymp	10
2021-01-23	imported	0
2021-01-24	confirmed from general population	1
2021-01-24	confirmed from the asymptomatic	10
2021-01-24	asymp	1
2021-01-24	imported	0
2021-01-25	confirmed from general population	0
2021-01-25	confirmed from the asymptomatic	0
2021-01-25	asymp	0
2021-01-25	imported	0
2021-01-26	confirmed from general population	11
2021-01-26	confirmed from the asymptomatic	1
2021-01-26	asymp	1
2021-01-26	imported	0
2021-01-27	confirmed from general population	3
2021-01-27	confirmed from the asymptomatic	0
2021-01-27	asymp	2
2021-01-27	imported	0
2021-01-28	confirmed from general population	1
2021-01-28	confirmed from the asymptomatic	1
2021-01-28	asymp	0
2021-01-28	imported	0
2021-01-29	confirmed from general population	1
2021-01-29	confirmed from the asymptomatic	2
2021-01-29	asymp	2
2021-01-29	imported	0
2021-01-30	confirmed from general population	1
2021-01-30	confirmed from the asymptomatic	4
2021-01-30	asymp	0
2021-01-30	imported	0
2021-01-31	confirmed from general population	2
2021-01-31	confirmed from the asymptomatic	0
2021-01-31	asymp	0
2021-01-31	imported	0
2021-02-01	confirmed from general population	0
2021-02-01	confirmed from the asymptomatic	0
2021-02-01	asymp	1
2021-02-01	imported	0
2021-02-02	confirmed from general population	0
2021-02-02	confirmed from the asymptomatic	3
2021-02-02	asymp	1
2021-02-02	imported	0
2021-02-03	confirmed from general population	1
2021-02-03	confirmed from the asymptomatic	1
2021-02-03	asymp	0
2021-02-03	imported	0
2021-02-04	confirmed from general population	0
2021-02-04	confirmed from the asymptomatic	0
2021-02-04	asymp	1
2021-02-04	imported	0
2021-02-05	confirmed from general population	0
2021-02-05	confirmed from the asymptomatic	0
2021-02-05	asymp	0
2021-02-05	imported	0
2021-02-06	confirmed from general population	0
2021-02-06	confirmed from the asymptomatic	0
2021-02-06	asymp	0
2021-02-06	imported	0
2021-02-07	confirmed from general population	0
2021-02-07	confirmed from the asymptomatic	0
2021-02-07	asymp	0
2021-02-07	imported	0
2021-02-08	confirmed from general population	0
2021-02-08	confirmed from the asymptomatic	0
2021-02-08	asymp	0
2021-02-08	imported	0
2021-02-09	confirmed from general population	0
2021-02-09	confirmed from the asymptomatic	0
2021-02-09	asymp	0
2021-02-09	imported	0
2021-02-10	confirmed from general population	0
2021-02-10	confirmed from the asymptomatic	0
2021-02-10	asymp	0
2021-02-10	imported	0
2021-02-11	confirmed from general population	0
2021-02-11	confirmed from the asymptomatic	0
2021-02-11	asymp	0
2021-02-11	imported	0
2021-02-12	confirmed from general population	0
2021-02-12	confirmed from the asymptomatic	0
2021-02-12	asymp	0
2021-02-12	imported	0
2021-02-13	confirmed from general population	0
2021-02-13	confirmed from the asymptomatic	0
2021-02-13	asymp	0
2021-02-13	imported	0
2021-02-14	confirmed from general population	0
2021-02-14	confirmed from the asymptomatic	0
2021-02-14	asymp	0
2021-02-14	imported	0
2021-02-15	confirmed from general population	0
2021-02-15	confirmed from the asymptomatic	0
2021-02-15	asymp	0
2021-02-15	imported	0
2021-02-16	confirmed from general population	0
2021-02-16	confirmed from the asymptomatic	0
2021-02-16	asymp	0
2021-02-16	imported	0
2021-02-17	confirmed from general population	0
2021-02-17	confirmed from the asymptomatic	0
2021-02-17	asymp	0
2021-02-17	imported	0
2021-02-18	confirmed from general population	0
2021-02-18	confirmed from the asymptomatic	0
2021-02-18	asymp	0
2021-02-18	imported	0
2021-02-19	confirmed from general population	0
2021-02-19	confirmed from the asymptomatic	0
2021-02-19	asymp	0
2021-02-19	imported	0
2021-02-20	confirmed from general population	0
2021-02-20	confirmed from the asymptomatic	0
2021-02-20	asymp	0
2021-02-20	imported	0

## Sheet: tonghua
date	type	cases
2021-01-01	confirmed from general population	0
2021-01-01	confirmed from the asymptomatic	0
2021-01-01	asymp	0
2021-01-01	imported	0
2021-01-02	confirmed from general population	0
2021-01-02	confirmed from the asymptomatic	0
2021-01-02	asymp	0
2021-01-02	imported	0
2021-01-03	confirmed from general population	0
2021-01-03	confirmed from the asymptomatic	0
2021-01-03	asymp	0
2021-01-03	imported	0
2021-01-04	confirmed from general population	0
2021-01-04	confirmed from the asymptomatic	0
2021-01-04	asymp	0
2021-01-04	imported	0
2021-01-05	confirmed from general population	0
2021-01-05	confirmed from the asymptomatic	0
2021-01-05	asymp	0
2021-01-05	imported	0
2021-01-06	confirmed from general population	0
2021-01-06	confirmed from the asymptomatic	0
2021-01-06	asymp	0
2021-01-06	imported	0
2021-01-07	confirmed from general population	0
2021-01-07	confirmed from the asymptomatic	0
2021-01-07	asymp	0
2021-01-07	imported	0
2021-01-08	confirmed from general population	0
2021-01-08	confirmed from the asymptomatic	0
2021-01-08	asymp	0
2021-01-08	imported	0
2021-01-09	confirmed from general population	0
2021-01-09	confirmed from the asymptomatic	0
2021-01-09	asymp	0
2021-01-09	imported	0
2021-01-10	confirmed from general population	0
2021-01-10	confirmed from the asymptomatic	0
2021-01-10	asymp	0
2021-01-10	imported	0
2021-01-11	confirmed from general population	0
2021-01-11	confirmed from the asymptomatic	0
2021-01-11	asymp	0
2021-01-11	imported	0
2021-01-12	confirmed from general population	0
2021-01-12	confirmed from the asymptomatic	0
2021-01-12	asymp	5
2021-01-12	imported	1
2021-01-13	confirmed from general population	0
2021-01-13	confirmed from the asymptomatic	0
2021-01-13	asymp	1
2021-01-13	imported	0
2021-01-14	confirmed from general population	0
2021-01-14	confirmed from the asymptomatic	0
2021-01-14	asymp	7
2021-01-14	imported	0
2021-01-15	confirmed from general population	0
2021-01-15	confirmed from the asymptomatic	0
2021-01-15	asymp	0
2021-01-15	imported	0
2021-01-16	confirmed from general population	0
2021-01-16	confirmed from the asymptomatic	7
2021-01-16	asymp	66
2021-01-16	imported	0
2021-01-17	confirmed from general population	3
2021-01-17	confirmed from the asymptomatic	14
2021-01-17	asymp	17
2021-01-17	imported	0
2021-01-18	confirmed from general population	1
2021-01-18	confirmed from the asymptomatic	33
2021-01-18	asymp	23
2021-01-18	imported	0
2021-01-19	confirmed from general population	10
2021-01-19	confirmed from the asymptomatic	26
2021-01-19	asymp	7
2021-01-19	imported	0
2021-01-20	confirmed from general population	5
2021-01-20	confirmed from the asymptomatic	24
2021-01-20	asymp	6
2021-01-20	imported	0
2021-01-21	confirmed from general population	8
2021-01-21	confirmed from the asymptomatic	1
2021-01-21	asymp	5
2021-01-21	imported	0
2021-01-22	confirmed from general population	6
2021-01-22	confirmed from the asymptomatic	0
2021-01-22	asymp	49
2021-01-22	imported	0
2021-01-23	confirmed from general population	2
2021-01-23	confirmed from the asymptomatic	0
2021-01-23	asymp	19
2021-01-23	imported	0
2021-01-24	confirmed from general population	2
2021-01-24	confirmed from the asymptomatic	54
2021-01-24	asymp	4
2021-01-24	imported	0
2021-01-25	confirmed from general population	0
2021-01-25	confirmed from the asymptomatic	7
2021-01-25	asymp	15
2021-01-25	imported	0
2021-01-26	confirmed from general population	1
2021-01-26	confirmed from the asymptomatic	1
2021-01-26	asymp	17
2021-01-26	imported	0
2021-01-27	confirmed from general population	4
2021-01-27	confirmed from the asymptomatic	2
2021-01-27	asymp	9
2021-01-27	imported	0
2021-01-28	confirmed from general population	2
2021-01-28	confirmed from the asymptomatic	9
2021-01-28	asymp	7
2021-01-28	imported	0
2021-01-29	confirmed from general population	0
2021-01-29	confirmed from the asymptomatic	2
2021-01-29	asymp	0
2021-01-29	imported	0
2021-01-30	confirmed from general population	5
2021-01-30	confirmed from the asymptomatic	53
2021-01-30	asymp	1
2021-01-30	imported	0
2021-01-31	confirmed from general population	3
2021-01-31	confirmed from the asymptomatic	5
2021-01-31	asymp	0
2021-01-31	imported	0
2021-02-01	confirmed from general population	1
2021-02-01	confirmed from the asymptomatic	3
2021-02-01	asymp	2
2021-02-01	imported	0
2021-02-02	confirmed from general population	0
2021-02-02	confirmed from the asymptomatic	5
2021-02-02	asymp	1
2021-02-02	imported	0
2021-02-03	confirmed from general population	1
2021-02-03	confirmed from the asymptomatic	5
2021-02-03	asymp	0
2021-02-03	imported	0
2021-02-04	confirmed from general population	0
2021-02-04	confirmed from the asymptomatic	0
2021-02-04	asymp	1
2021-02-04	imported	0
2021-02-05	confirmed from general population	1
2021-02-05	confirmed from the asymptomatic	0
2021-02-05	asymp	1
2021-02-05	imported	0
2021-02-06	confirmed from general population	0
2021-02-06	confirmed from the asymptomatic	1
2021-02-06	asymp	1
2021-02-06	imported	0
2021-02-07	confirmed from general population	0
2021-02-07	confirmed from the asymptomatic	0
2021-02-07	asymp	0
2021-02-07	imported	0
2021-02-08	confirmed from general population	0
2021-02-08	confirmed from the asymptomatic	0
2021-02-08	asymp	0
2021-02-08	imported	0
2021-02-09	confirmed from general population	0
2021-02-09	confirmed from the asymptomatic	0
2021-02-09	asymp	0
2021-02-09	imported	0
2021-02-10	confirmed from general population	0
2021-02-10	confirmed from the asymptomatic	0
2021-02-10	asymp	1
2021-02-10	imported	0
2021-02-11	confirmed from general population	0
2021-02-11	confirmed from the asymptomatic	0
2021-02-11	asymp	0
2021-02-11	imported	0
2021-02-12	confirmed from general population	0
2021-02-12	confirmed from the asymptomatic	0
2021-02-12	asymp	0
2021-02-12	imported	0
2021-02-13	confirmed from general population	0
2021-02-13	confirmed from the asymptomatic	0
2021-02-13	asymp	0
2021-02-13	imported	0
2021-02-14	confirmed from general population	0
2021-02-14	confirmed from the asymptomatic	0
2021-02-14	asymp	0
2021-02-14	imported	0
2021-02-15	confirmed from general population	0
2021-02-15	confirmed from the asymptomatic	0
2021-02-15	asymp	0
2021-02-15	imported	0
2021-02-16	confirmed from general population	0
2021-02-16	confirmed from the asymptomatic	0
2021-02-16	asymp	0
2021-02-16	imported	0
2021-02-17	confirmed from general population	0
2021-02-17	confirmed from the asymptomatic	0
2021-02-17	asymp	0
2021-02-17	imported	0
2021-02-18	confirmed from general population	0
2021-02-18	confirmed from the asymptomatic	0
2021-02-18	asymp	0
2021-02-18	imported	0
2021-02-19	confirmed from general population	0
2021-02-19	confirmed from the asymptomatic	0
2021-02-19	asymp	0
2021-02-19	imported	0
2021-02-20	confirmed from general population	0
2021-02-20	confirmed from the asymptomatic	0
2021-02-20	asymp	0
2021-02-20	imported	0
